# Supplementary material for: Perceived Usability as a Factor Associated with Clinical Outcomes in Mobile Health Diabetes Management: A Bayesian Mediation and Equity Analysis
Source: J Clin Med. 2026 Mar 23;15(6):2465. doi: 10.3390/jcm15062465 (PMC13026862; doi:10.3390/jcm15062465)
Supplement: Supplementary file 1 [file jcm-15-02465-s001.zip]

Archive with 1 entries (1 files):
- jcm-4174179-supplementary.pdf
